# Supplementary material for: Involvement of a Basic Helix-Loop-Helix Gene BHLHE40 in Specification of Chicken Retinal Pigment Epithelium
Source: J Dev Biol. 2022 Oct 29;10(4):45. doi: 10.3390/jdb10040045 (PMC9680343; doi:10.3390/jdb10040045)
Supplement: Supplementary file 1 [file jdb-10-00045-s001.zip]

Archive with 1 entries (1 files):
- jdb-1869185-supplementary.pdf
